# Supplementary material for: Clearance of therapeutic antibody glycoforms after subcutaneous and intravenous injection in a porcine model
Source: MAbs. 2022 Nov 16;14(1):2145929. doi: 10.1080/19420862.2022.2145929 (PMC9673920; doi:10.1080/19420862.2022.2145929)
Supplement: Supplemental Material [file KMAB_A_2145929_SM7228.zip]

Archive with 2 entries (2 files):
- Falck et al Supplementary Information.docx
- Tables S2 S3 and S12.docx
